# Supplementary material for: Rhizosphere Growth-Promoting Bacteria Enhance Oat Growth by Improving Microbial Stability and Soil Organic Matter in the Saline Soil of the Qaidam Basin
Source: Plants (Basel). 2025 Jun 23;14(13):1926. doi: 10.3390/plants14131926 (PMC12252047; doi:10.3390/plants14131926)
Supplement: Supplementary file 1 [file plants-14-01926-s001.zip]

Archive with 1 entries (1 files):
- plants-3666421-supplementary.pdf
